# Supplementary material for: Genotype-Specific Expression of Selected Candidate Genes Conferring Resistance to Leaf Rust of Rye (Secale cereale L.)
Source: Genes (Basel). 2024 Feb 22;15(3):275. doi: 10.3390/genes15030275 (PMC10970619; doi:10.3390/genes15030275)
Supplement: Supplementary file 1 [file genes-15-00275-s001.zip › Table S1.xlsx]

## Sheet: Arkusz1
Table S1. Mean values of fold changes (Prs vs mock treated) in expression of target genes in 12 rye inbred lines.
Inbred line	Gene
	DXS				Glu				GT				PR-1
	20 hpi		36 hpi		20 hpi		36 hpi		20 hpi		36 hpi		20 hpi		36 hpi
	ME	SEM	ME	SEM	ME	SEM	ME	SEM	ME	SEM	ME	SEM	ME	SEM	ME	SEM
SE104	3.96	2.86	0.77	0.47	19.47	5.09	40.59	18.79	30.25	14.98	53.44	47.71	14.9	6.47	12.87	7.9
L310	7.54	7.39	6.01	5.45	2.61	1.95	1.01	0.31	9.81	9.67	12.37	11.36	12.25	12.19	6.53	5.99
SE180	3.68	0.7	4.46	2.98	2.13	0.22	4.73	2.17	3.03	0.36	10.17	4.81	14.35	2.89	8.23	2.65
Ot1-3	3.53	0.65	106.52	48.45	7.77	3.57	4.75	1.63	5.81	1.7	22.14	11.83	16.58	11.5	29.63	11.22
L318	13.34	10.33	5.33	1.66	2.15	2.01	19.93	8.91	3.25	2.14	5.08	0.72	3.04	1.47	4.15	0.53
L9	0.79	0.19	4.98	2.24	1.2	0.42	5.37	3.57	1.61	0.25	4.12	1.59	1.25	0.07	7.64	0.38
SE8	8.3	4.58	16.29	2.54	2.11	0.57	1.49	0.36	5.07	1.87	2.52	0.26	3.94	0.92	2.39	0.39
541	112.72	24.63	350	303.62	27.42	21.51	130.89	60.27	1.75	0.45	1.13	0.28	85.43	16.9	130.42	68.4
SE118	17.72	11.05	10.05	2.76	3.99	0.29	0.7	0.3	14.06	9.28	3.33	0.47	6.77	2.36	5.37	1.92
SE31	NE	NE	NE	NE	0.65	0.3	62.33	58.41	NE	NE	NE	NE	132.09	88.2	63.25	18.89
SE133	40.89	8.34	43.21	10.78	3.68	0.34	14.76	4.57	NE	NE	NE	NE	20.2	4.97	12.14	6.29
SE212	11.88	6.92	6.28	2.97	1.79	0.33	11.22	4.69	NE	NE	NE	NE	9.91	5.05	6.36	1.84
* ME – mean expression
* SEM - standard error of the mean
* NE – no expression detected
