# Supplementary material for: Genotype-Specific Expression of Selected Candidate Genes Conferring Resistance to Leaf Rust of Rye (Secale cereale L.)
Source: Genes (Basel). 2024 Feb 22;15(3):275. doi: 10.3390/genes15030275 (PMC10970619; doi:10.3390/genes15030275)
Supplement: Supplementary file 1 [file genes-15-00275-s001.zip › Table S2.xlsx]

## Sheet: correlation
Table S2. Spearman correlations between infection type and infection profile in 12 rye inbred lines
		infection profile
	Parameter	i appressorium + HMC	ii appressorium + HMC + micronecrosis	iii appressorium + micronecrosis
Infection type	r	0.728907	-0.596379	-0.728907
	p	0.00715893	0.0406784	0.00715893
