# Supplementary material for: Genotype-Specific Expression of Selected Candidate Genes Conferring Resistance to Leaf Rust of Rye (Secale cereale L.)
Source: Genes (Basel). 2024 Feb 22;15(3):275. doi: 10.3390/genes15030275 (PMC10970619; doi:10.3390/genes15030275)
Supplement: Supplementary file 1 [file genes-15-00275-s001.zip › Table S3.xlsx]

## Sheet: correlation
Table S3. Spearman correlations between infection type and Prs-induced increase of gene expression level in 12 rye inbred lines
	Parameter	gene
		DXS 20 hpt	DXS 36 hpt	Glu 20 hpt	Glu 36 hpt	GT 20 hpt	GT36 hpt	PR-1 20 hpt	PR-1 36 hpt
Infection type	r	-0.479	-0.104	0.022	0.309	-0.633	0.16	0.331	0.665
	p	0.13595	0.76009	0.94568	0.32805	0.06755	0.68024	0.29279	0,02072*
* significant p values were marked in red (p <0.05)
